# Supplementary material for: Naloxegol for the Treatment of Opioid-Induced Constipation in Patients with Cancer Pain: A Pooled Analysis of Real-World Data
Source: Cancers (Basel). 2025 Mar 3;17(5):865. doi: 10.3390/cancers17050865 (PMC11898930; doi:10.3390/cancers17050865)
Supplement: Supplementary file 1 [file cancers-17-00865-s001.zip]

Archive with 1 entries (1 files):
- cancers-3478537-supplementary.pdf
